# Supplementary material for: An improved medium for in vitro studies of female reproduction and oviposition in Schistosoma japonicum
Source: Parasit Vectors. 2024 Mar 7;17:116. doi: 10.1186/s13071-024-06191-y (PMC10918852; doi:10.1186/s13071-024-06191-y)
Supplement: Supplementary file 7 — Additional file 7: Table S1. Detailed compositions of the media in this study. [file 13071_2024_6191_MOESM7_ESM.xlsx]

## Sheet: in vitro media in this study
Detailed compositions of the in vitro media
AB169		AB169(1640)		m-BM169(1640)		m-AB169(1640)
Components	Concentration (mg/L)	Components	Concentration (mg/L)	Components	Concentration (mg/L)	Components	Concentration (mg/L)
Amino Acids		Amino Acids		Amino Acids		Amino Acids
Glycine	10.7759	Glycine	19.3966	Glycine	19.3966	Glycine	19.3966
L-Arginine	35.3448	L-Arginine	189.655	L-Arginine	189.655	L-Arginine	189.655
L-Aspartic acid	17.2414	L-Aspartic acid	34.4828	L-Aspartic acid	34.4828	L-Aspartic acid	34.4828
L-Cystine 2HCl	13.7931	L-Cystine 2HCl	56.0345	L-Cystine 2HCl	56.0345	L-Cystine 2HCl	56.0345
L-Glutamic Acid	34.4828	L-Glutamic Acid	51.7241	L-Glutamic Acid	51.7241	L-Glutamic Acid	51.7241
L-Glutamine	77.5862	L-Glutamine	336.207	L-Glutamine	336.207	L-Glutamine	336.207
L-Histidine	24.1379	L-Histidine	30.1724	L-Histidine	30.1724	L-Histidine	30.1724
L-Isoleucine	28.8793	L-Isoleucine	49.569	L-Isoleucine	49.569	L-Isoleucine	49.569
L-Leucine	28.8793	L-Leucine	49.569	L-Leucine	49.569	L-Leucine	49.569
L-Lysine hydrochloride	102.56	L-Lysine hydrochloride	105.603	L-Lysine hydrochloride	105.603	L-Lysine hydrochloride	105.603
L-Methionine	40.9483	L-Methionine	47.4138	L-Methionine	47.4138	L-Methionine	47.4138
L-Phenylalanine	20.6897	L-Phenylalanine	19.3966	L-Phenylalanine	19.3966	L-Phenylalanine	19.3966
L-Proline	73.2759	L-Proline	90.5172	L-Proline	90.5172	L-Proline	90.5172
L-Serine	10.7759	L-Serine	36.6379	L-Serine	36.6379	L-Serine	36.6379
L-Threonine	35.7759	L-Threonine	32.3276	L-Threonine	32.3276	L-Threonine	32.3276
L-Tryptophan	7.75862	L-Tryptophan	8.62069	L-Tryptophan	8.62069	L-Tryptophan	8.62069
L-Tyrosine disodium salt dihydrate	22.4138	L-Tyrosine disodium salt dihydrate	25	L-Tyrosine disodium salt dihydrate	25	L-Tyrosine disodium salt dihydrate	25
L-Valine	33.1897	L-Valine	30.1724	L-Valine	30.1724	L-Valine	30.1724
L-Cysteine	2.58621	L-Cysteine	2.58621	L-Cysteine	2.58621	L-Cysteine	2.58621
L-Cystine	4.31034	L-Cystine	4.31034	L-Cystine	4.31034	L-Cystine	4.31034
L-Tyrosine	21.5517	L-Tyrosine	21.5517	L-Tyrosine	21.5517	L-Tyrosine	21.5517
beta-Alanine	21.5517	beta-Alanine	21.5517	beta-Alanine	21.5517	beta-Alanine	21.5517
		L-Asparagine	43.1034	L-Asparagine	43.1034	L-Asparagine	43.1034
		L-Hydroxyproline	17.2414	L-Hydroxyproline	17.2414	L-Hydroxyproline	17.2414
Vitamins		Vitamins		Vitamins		Vitamins
Biotin	0.862069	Biotin	0.172414	Biotin	0.172414	Biotin	0.172414
Choline chloride	1.2931	Choline chloride	3.01724	Choline chloride	3.01724	Choline chloride	3.01724
D-Calcium pantothenate	0.862069	D-Calcium pantothenate	0.215517	D-Calcium pantothenate	0.215517	D-Calcium pantothenate	0.215517
Folic Acid	1.2931	Folic Acid	1.2931	Folic Acid	1.2931	Folic Acid	1.2931
Nicotinamide	0.862069	Niacinamide	0.862069	Niacinamide	0.862069	Niacinamide	0.862069
Pyridoxal hydrochloride	0.862069	Pyridoxine hydrochloride	0.862069	Pyridoxine hydrochloride	0.862069	Pyridoxine hydrochloride	0.862069
Riboflavin	0.12931	Riboflavin	0.215517	Riboflavin	0.215517	Riboflavin	0.215517
Thiamine hydrochloride	0.862069	Thiamine hydrochloride	0.862069	Thiamine hydrochloride	0.862069	Thiamine hydrochloride	0.862069
i-Inositol	1.72414	i-Inositol	30.1724	i-Inositol	30.1724	i-Inositol	30.1724
myo-Inositol	0.862069	myo-Inositol	0.862069	myo-Inositol	0.862069	myo-Inositol	0.862069
Niacinamide	0.431034	Niacinamide	0.431034	Niacinamide	0.431034	Niacinamide	0.431034
D-Pantothenic Acid•½Ca	0.431034	D-Pantothenic Acid•½Ca	0.431034	D-Pantothenic Acid•½Ca	0.431034	D-Pantothenic Acid•½Ca	0.431034
Pyridoxal.HCl	0.431034	Pyridoxal.HCl	0.431034	Pyridoxal.HCl	0.431034	Pyridoxal.HCl	0.431034
Thiamine•HCl	0.431034	Thiamine•HCl	0.431034	Thiamine•HCl	0.431034	Thiamine•HCl	0.431034
		Para-Aminobenzoic Acid	0.862069	Para-Aminobenzoic Acid	0.862069	Para-Aminobenzoic Acid	0.862069
		Vitamin B12	0.00431034	Vitamin B12	0.00431034	Vitamin B12	0.00431034
Inorganic Salts		Inorganic Salts		Inorganic Salts		Inorganic Salts
Magnesium Sulfate (MgSO4) (anhyd.)	162.108	Magnesium Sulfate (MgSO4) (anhyd.)	119.987	Magnesium Sulfate (MgSO4) (anhyd.)	119.987	Magnesium Sulfate (MgSO4) (anhyd.)	119.987
Potassium Chloride (KCl)	414.655	Potassium Chloride (KCl)	414.655	Potassium Chloride (KCl)	414.655	Potassium Chloride (KCl)	414.655
Sodium Chloride (NaCl)	5987.07	Sodium Chloride (NaCl)	5297.41	Sodium Chloride (NaCl)	5297.41	Sodium Chloride (NaCl)	5297.41
Na2HPO4 (anhyd)	35.1767	Sodium Phosphate dibasic (Na2HPO4) anhydrous	724.832	Sodium Phosphate dibasic (Na2HPO4) anhydrous	724.832	Sodium Phosphate dibasic (Na2HPO4) anhydrous	724.832
Calcium Chloride (CaCl2) (anhyd.)	198.276	Calcium Chloride (CaCl2) (anhyd.)	25.8621	Calcium Chloride (CaCl2) (anhyd.)	25.8621	Calcium Chloride (CaCl2) (anhyd.)	25.8621
Potassium Phosphate monobasic (KH2PO4)	20.2586	Potassium Phosphate monobasic (KH2PO4)	20.2586	Potassium Phosphate monobasic (KH2PO4)	20.2586	Potassium Phosphate monobasic (KH2PO4)	20.2586
Sodium Bicarbonate (NaHCO3)	3810.34	Sodium Bicarbonate (NaHCO3)	1913.79	Sodium Bicarbonate (NaHCO3)	1913.79	Sodium Bicarbonate (NaHCO3)	1913.79
HEPES	2068.97	HEPES	2068.97	HEPES	2068.97	HEPES	2068.97
Sodium Phosphate monobasic (NaH2PO4-H2O)	120.69	Calcium nitrate (Ca(NO3)2 4H2O)	86.2069	Calcium nitrate (Ca(NO3)2 4H2O)	86.2069	Calcium nitrate (Ca(NO3)2 4H2O)	86.2069
Other Components		Other Components		Other Components		Other Components
D-Glucose (Dextrose)	1810.34	D-Glucose (Dextrose)	2672.41	D-Glucose (Dextrose)	2672.41	D-Glucose (Dextrose)	2672.41
Phenol Red	8.62069	Phenol Red	4.31034	Phenol Red	4.31034	Phenol Red	4.31034
Fumaric acid	4.31034	Fumaric acid	4.31034	Fumaric acid	4.31034	Fumaric acid	4.31034
Malic acid	4.31034	Malic acid	4.31034	Malic acid	4.31034	Malic acid	4.31034
Succinic acid	4.31034	Succinic acid	4.31034	Succinic acid	4.31034	Succinic acid	4.31034
Trehalose	86.2069	Trehalose	86.2069	Trehalose	86.2069	Trehalose	86.2069
Yeastolate	86.2069	Yeastolate	86.2069	Yeastolate	86.2069	Yeastolate	86.2069
Alpha-Ketoglutaric acid	8.62069	Alpha-Ketoglutaric acid	8.62069	Alpha-Ketoglutaric acid	8.62069	Alpha-Ketoglutaric acid	8.62069
triiodothyronine	0.112069	triiodothyronine	0.112069	triiodothyronine	0.112069	triiodothyronine	0.112069
hydrocortisone	0.312575	hydrocortisone	0.312575	hydrocortisone	0.312575	hydrocortisone	0.312575
bovine insulin	6.89655	bovine insulin	6.89655	bovine insulin	6.89655	bovine insulin	6.89655
serotonin	0.183621	serotonin	0.183621	serotonin	0.183621	serotonin	0.183621
hypoxanthine	0.0585872	hypoxanthine	0.0585872	hypoxanthine	0.0585872	hypoxanthine	0.0585872
lactalbumin hydrolysate	862.069	lactalbumin hydrolysate	862.069	lactalbumin hydrolysate	431.034	lactalbumin hydrolysate	431.034
100× antibiotic/antimycotic	12 mL	Glutathione (reduced)	0.862069	casein hydrolysate	431.034	casein hydrolysate	431.034
FBS	100 mL	100× antibiotic/antimycotic	12 mL	Glutathione (reduced)	0.862069	Glutathione (reduced)	0.862069
Ascorbic Acid	200 μM	FBS	100 mL	100× antibiotic/antimycotic	12 mL	100× antibiotic/antimycotic	12 mL
Bovine Red Bloods Cells	0.2% V/V	Ascorbic Acid	200 μM	FBS	100 mL	FBS	100 mL
		Bovine Red Bloods Cells	0.2% V/V			Ascorbic Acid	200 μM
						Bovine Red Bloods Cells	0.2% V/V
