# Supplementary material for: An improved medium for in vitro studies of female reproduction and oviposition in Schistosoma japonicum
Source: Parasit Vectors. 2024 Mar 7;17:116. doi: 10.1186/s13071-024-06191-y (PMC10918852; doi:10.1186/s13071-024-06191-y)
Supplement: Supplementary file 8 — Additional file 8: Table S2. Primers and sequences related to experimental procedures. [file 13071_2024_6191_MOESM8_ESM.xlsx]

## Sheet: Primers and sequences
dsRNA	Primer code	Forward Primer (5’-3’)	Reverse Primer (5’-3’)
1	GFP	TAATACGACTCACTATAGGGAGAGCAGCACGACTTCTTCAA	TAATACGACTCACTATAGGGAGAGAACTCCAGCAGGACCAT
2	Sj gli1	TAATACGACTCACTATAGGGAGACAACAACGACAACCTCATC	TAATACGACTCACTATAGGGAGAACCAACACCACTGATTAC
3	Sj vf1	TAATACGACTCACTATAGGGAGACATCTTCAACAACACCATCA	TAATACGACTCACTATAGGGAGAACCATTCGGACTGTTAGAG
qPCR	Primer code	Forward Primer (5’-3’)	Reverse Primer (5’-3’)
1	psmd	CCTCACCAACAATTTCCACATCT	GATCACTTATAGCCTTGCGAACAT
2	Sj gli1	CAGGAAATATGTTCACCCAA	ATGATTGCTGTTATCGGATG
3	Sj vf1	AAGTTGCCGCCAATTCAC	ATAAGTTGCTTGACGCCATA
4	Sj nrps	CTACAAGATAGCCAAGAGAAG	GGATTGAGTTCACCGATAGA
ds GFP	ATGAGTAAAGGAGAAGAACTTTTCACTGGAGTTGTCCCAATTCTTGTTGAATTAGATGGTGATGTTAATGGGCACAAATTTTCTGTCAGTGGAGAGGGTGAAGGTGATGCAACATACGGAAAACTTACCCTTAAATTTATTTGCACTACTGGAAAACTACCTGTTCCATGGCCAACACTTGTCACTACTTTCGGTTATGGTGTTCAATGCTTTGCGAGATACCCAGATCATATGAAACAGCATGACTTTTTCAAGAGTGCCATGCCTGAAGGTTATGTACAGGAAAGAACTATATTTTTCAAAGATGACGGGAACTACAAGACACGTGCTGAAGTCAAGTTTGAAGGTGATACCCTTGTTAATAGAATCGAGTTAAAAGGTATTGATTTTAAAGAAGAT…	ds gli1	CAACAACGACAACCTCATCGTGTAAGCCACATAAAGCCAACAAATTCAAACAAAAGCTATTCAAACCAAGATAATGCCATTAGTACGGATAACGATGAAGCACTTATCGCCAATAATGAAAGCATTAAAAGTGATAATTGTTCATTTGATCAGTCCTCCTTATTCGGCACACCAAGAACAGATTCAAATTCCACTAGCTGTCTGTATGAAAGATCATTCACCACACAAATGAATCATAAAAATGACACTTCCATACATCCTATGTGTACTTGTTTGCAACAACAGAGAGATAATTCACAACCTACTTGTTGTTACCATCGAAGTTATATTGATCCATTACCAGATGTGAATATATCATCTCAACTTGATTTAGAGCAGCTTAGTGCGACAAGTTCTCAA…	ds vf1	CATCTTCAACAACACCATCAATACAATCCATGTCCAATTCCATCTCAACGTCTTCAACAACATCATCATCACCAACAAAATCAGAAATATGAGACAGAACTAGTTAATTGTGACCGTCAAGTTGATGAATGTCTCATATCTATTGCACCAACCTCATCAGATATTGTAAAGAATAATATTCATCTTGAAAAAGATATAGGCATAAATTCCTTAACTACTGGAATGGCTACTAATAATCATATTAGTAGTATTAATAACAATAACAATATAAGTCCTAAAATGACAACAAACTACTTTCCAACAGATACAATTATTCATTTAAATGGATTAATTATTCCTAATTCATGTAGTAATCATTTTCAAGATACTAATATACTTGACTGGAAAACATCATTTGGA…	psmd	ATTGAATGTTGGATACTGGAAGTGGCAAAATCCAAACTGTTCAGTTGTTTCGCTATGTCA CAGGAGGCCACGATCATAGCTGTTGATAATAGTGATTATATGAGGAATGGGGACTTTTTC CCATCACGTTTGCAGGCACAGAATGATGCTGTTAGTTTGATTTGCCAGAGCAAGCGCCAA CGAAATCCAGAAAATACTCTCGGTTTGTTGTCTCTAGCAAATACAGAGGTACTGTGTACA CTAACAAACGATGTGAGTAAAATCTACAATCGTTTACACCTTGTGGAACCCAAAGGCAGT ATTATATTTTGTTCATCGATTAGAGTAGCCCACCTTGCACTTCGTCATCGCCAACTGAGA CACCAGAAAATGAGAATCATATGTTTCATTGGT…
