# Supplementary material for: An improved medium for in vitro studies of female reproduction and oviposition in Schistosoma japonicum
Source: Parasit Vectors. 2024 Mar 7;17:116. doi: 10.1186/s13071-024-06191-y (PMC10918852; doi:10.1186/s13071-024-06191-y)
Supplement: Supplementary file 9 — Additional file 9: Table S3. The concentration (mg/L) of representative components that are different in AB169 (1640), m-AB169 (1640), and AB169. [file 13071_2024_6191_MOESM9_ESM.xlsx]

## Sheet: 1
The concentration (mg/L) of representative components that are different in the media
AB169		AB169(1640)		m-AB169(1640)
Components	Concentration (mg/L)	Components	Concentration (mg/L)	Components	Concentration (mg/L)
Amino Acids		Amino Acids		Amino Acids
L-Arginine	35.3448	L-Arginine	189.655	L-Arginine	189.655
L-Aspartic acid	17.2414	L-Aspartic acid	34.4828	L-Aspartic acid	34.4828
L-Cystine 2HCl	13.7931	L-Cystine 2HCl	56.0345	L-Cystine 2HCl	56.0345
L-Glutamine	77.5862	L-Glutamine	336.207	L-Glutamine	336.207
L-Serine	10.7759	L-Serine	36.6379	L-Serine	36.6379
		L-Asparagine	43.1034	L-Asparagine	43.1034
		L-Hydroxyproline	17.2414	L-Hydroxyproline	17.2414
Vitamins		Vitamins		Vitamins
Biotin	0.862069	Biotin	0.172414	Biotin	0.172414
Choline chloride	1.2931	Choline chloride	3.01724	Choline chloride	3.01724
D-Calcium pantothenate	0.862069	D-Calcium pantothenate	0.215517	D-Calcium pantothenate	0.215517
i-Inositol	1.72414	i-Inositol	30.1724	i-Inositol	30.1724
		Para-Aminobenzoic Acid	0.862069	Para-Aminobenzoic Acid	0.862069
		Vitamin B12	0.00431034	Vitamin B12	0.00431034
Other Components		Other Components		Other Components
Phenol Red	8.62069	Phenol Red	4.31034	Phenol Red	4.31034
lactalbumin hydrolysate	862.069	lactalbumin hydrolysate	862.069	lactalbumin hydrolysate	431.034
		Glutathione (reduced)	0.862069	casein hydrolysate	431.034
				Glutathione (reduced)	0.862069
